# Supplementary material for: Changes in the Diet of an Invasive Predatory Crab, Chionoecetes opilio, in the Degrading Benthic Community of an Arctic Fjord
Source: Biology (Basel). 2024 Sep 29;13(10):781. doi: 10.3390/biology13100781 (PMC11504964; doi:10.3390/biology13100781)
Supplement: Supplementary file 1 [file biology-13-00781-s001.zip]

Archive with 1 entries (1 files):
- biology-3195684-supplementary.xlsx
