# Supplementary material for: Changes in the Diet of an Invasive Predatory Crab, Chionoecetes opilio, in the Degrading Benthic Community of an Arctic Fjord
Source: Biology (Basel). 2024 Sep 29;13(10):781. doi: 10.3390/biology13100781 (PMC11504964; doi:10.3390/biology13100781)
Supplement: Supplementary file 1 [file biology-13-00781-s001.zip › biology-3195684-supplementary.xlsx]

## Sheet: Table S1
The matrix represents the presence of stomach content objects (SCO) in each stomach of snow crab Chionoecetes opilio collected in Blagopoluchiya Bay of the Kara Sea in 2018, 2020, 2022 and 2023
Columns in this matrix represent SCO
Rows represent snow crab specimens
Values are volumetric ratios (%) of SCO in full stomachs
Stomach fullness is reported on a 4-point scale (0 points - 0% fullness; 1 point - 1-30% fullness; 2 points - 30-70% fullness; 3 points - 70-100% fullness)
Year	Site	Stomach №	Stomach fullness, points	Stomach content objects (SCO)
				Ophiuroidea	Bivalvia	Gastropoda	Mysida	Caridea	Brachyura	Unidentified Сrustacea	Polychaeta	Unidentified skins	Bryozoa	Foraminifera	Nematoda	Fish	Algae debris	Detritus	Mineral components	Microplastic	Fat globules	Unidentified items
2018	Sill	C5	3	100													+	+	+
2018	Sill	C6	3	100													+	+
2018	Sill	C8	3	30	+												40	30	+
2018	Sill	C12	3	60					+								+	40	+
2018	Sill	C13	2	+	+										+		+	+
2018	Sill	C14	3	100													+	+	+	+		+
2018	Sill	C15	2		+												+	+	+
2018	Sill	C17	1	+													+	+	+
2018	Sill	C18	1	+													+	+	+			+
2018	Sill	C21	3		+				40								60	+	+
2018	Sill	C22	3						+								100	+
2018	Sill	C24	2	+													+	+	+			+
2018	Sill	C27	1	+														+
2018	Sill	C28	1	+													+		+			+
2018	Sill	C29	1	+													+	+	+
2018	Sill	C30	2	+													+	+	+
2018	Sill	C31	3		+							100					+		+
2018	Sill	C33	3	100			+										+	+	+
2018	Sill	C36	3	+					100								+	+	+
2018	Sill	C38	3	100	+												+	+
2018	Sill	C45	3														100	+	+
2018	Sill	C47	2	+						+							+	+	+
2018	Sill	C49	3	40													+	60	+
2018	Sill	C51	1	+	+												+	+		+
2018	Sill	C52	2														+	+	+
2018	Sill	C53	2						+								+		+
2018	Sill	C57	3	100													+		+
2018	Sill	C58	2		+												+	+	+	+
2018	Sill	C59	3	100													+	+
2018	Sill	C62	1														+	+	+
2018	Sill	C63	1	+													+	+	+
2018	Sill	C64	3											+			+	100
2018	Sill	C65	1	+					+								+	+	+
2018	Sill	C66	1	+														+	+
2018	Sill	C68	2	+													+	+	+	+
2018	Sill	C69	3						100									+	+
2018	Sill	c71	3	+														100
2018	Sill	C76	2											+			+	+	+
2018	Sill	C78	2		+		+				+						+	+	+
2018	Sill	C79	3		+				+								30	70
2018	Sill	C82	3														+	100
2018	Sill	C83	3	100					+								+	+	+	+		+
2018	Sill	C88	3	10					+								90	+	+
2018	Sill	C89	3	100														+	+
2018	Sill	C90	3		+						100						+	+	+
2018	Sill	C91	2	+													+	+
2018	Sill	C93	3	100			+										+	+	+
2018	Sill	C95	2	+					+					+			+		+
2018	Sill	C97	2											+			+	+
2018	Sill	C98	2		+												+	+	+
2018	Sill	C101	3	100													+	+	+
2018	Sill	C104	3	100					+								+	+
2018	Sill	C106	3						80								+	20
2018	Sill	C107	3						+								+	100
2018	Sill	C110	2														+	+
2018	Sill	C110	1														+	+	+
2018	Sill	C115	1	+													+		+
2018	Sill	C119	3		+												+	100	+
2018	Sill	C120	2	+													+	+	+
2018	Sill	C121	3		+		100										+	+	+
2018	Sill	C123	1	+													+	+	+
2018	Sill	C125	3	100													+	+	+
2018	Sill	C128	1	+													+	+	+
2018	Sill	C129	3	100															+			+
2018	Sill	C133	1	+													+	+	+
2018	Sill	C134	2														+	+	+			+
2018	Sill	C137	3	100	+												+	+	+			+
2018	Sill	C138	3	100	+		+										+	+	+			+
2018	Sill	C139	3		+				+					+			30	70	+
2018	Sill	C142	2		+												+	+	+
2018	Sill	C144	1	+													+		+	+
2018	Sill	C145	3		+				+								+	100	+
2018	Sill	C146	3	100													+	+	+			+
2018	Sill	C147	2	+													+	+	+
2018	Sill	C149	2	+													+	+	+			+
2018	Sill	C151	1						+								+	+	+
2018	Sill	C154	3	+						+							50	50
2018	Sill	C156	3	70													+	30	+
2018	Sill	C159	3	100													+	+	+
2018	Sill	C161	1	+													+	+
2018	Sill	C163	3	80													+	20	+
2018	Sill	C165	3		+												+	100
2018	Sill	C168	3	+						+							+	100	+
2018	Sill	C171	2						+									+
2018	Sill	C173	3	100													+	+	+
2018	Sill	C175	3	+	+						+							100	+
2018	Sill	C177	3	100													+	+	+
2018	Sill	C179	1	+													+	+		+
2018	Sill	C180	3	100													+	+	+
2018	Sill	C181	3		+				30					+			40	30	+
2018	Sill	C186	3	100													+	+	+
2018	Sill	C187	2		+												+	+	+
2018	Sill	C188	3	30													+	70	+
2018	Sill	C189	2		+												+	+	+
2018	Sill	C194	2														+	+	+
2018	Sill	C197	3	100													+	+	+
2018	Sill	C200	3	+				70									30	+
2020	Sill	d-18	1		+												+	+	+
2020	Sill	d-19	2						+								+	+	+
2020	Sill	d-20	3						80					+			+	20	+
2020	Sill	d-21	2		+												+	+	+
2020	Sill	d-22	3		+												+	100
2020	Sill	d-23	1											+			+	+	+
2020	Sill	d-24	2		+				+				+	+			+		+
2020	Sill	d-25	2		+												+	+				+
2020	Sill	d-26	2		+		+			+							+	+	+
2020	Sill	d-27	1		+				+		+			+			+	+	+
2020	Sill	d-28	2		+						+			+			+	+
2020	Sill	d-29	3		10				+					+		+	+	90	+			+
2020	Sill	d-30	2		+				+								+	+	+
2020	Sill	d-31	1														+	+	+
2020	Sill	d-33	1														+	+
2020	Sill	d-34	2							+							+	+	+
2020	Sill	d-35	3		+											+	+	100		+
2020	Sill	d-36	1		+												+	+
2020	Sill	d-37	2		+			+						+			+	+
2020	Sill	d-38	2		+									+			+	+
2020	Sill	d-39	3		10												20	70
2020	Sill	d-40	1											+			+	+	+
2020	Sill	d-41	2		+									+			+	+
2020	Sill	d-42	2		+				+								+	+	+
2020	Basin	d-1	1	+	+												+	+	+			+
2020	Basin	d-2	2	+														+	+			+
2020	Basin	d-3	2	+	+												+	+	+
2020	Basin	d-4	1															+	+		+
2020	Basin	d-5	1		+												+	+
2020	Basin	d-6	3	100	+												+	+	+
2020	Basin	d-7	3		+				40								+	60	+	+
2020	Basin	d-8	3	70					+								+	30
2020	Basin	d-9	1		+												+	+	+
2020	Basin	d-10	3	100	+												+	+	+	+		+
2022	Sill	f-1	3		+												40	60	+
2022	Sill	f-2	1		+												+	+	+
2022	Sill	f-3	3		+												+	100	+	+		+
2022	Sill	f-4	3		+									+			50	50	+
2022	Basin	f-5	1															+			+
2022	Basin	f-6	3		+							100					+	+	+
2022	Basin	f-7	1		+													+	+
2022	Basin	f-8	2		+				+		+						+	+	+
2022	Basin	f-9	2		+				+								+	+	+		+
2023	Sill	o-81	1		+									+			+	+	+	+
2023	Sill	o-13	2		+						+						+	+	+
2023	Sill	o-78	1		+				+					+			+	+	+
2023	Sill	o-73	2		+									+			+	+	+
2023	Sill	o-74	1		+						+						+	+	+
2023	Sill	o-72	3		+												+	50	+		+	50
2023	Sill	o-4	3		+												+	100	+	+		+
2023	Sill	0-80	3		30							50		+			+	20	+	+
2023	Sill	o-59	1		+												+	+	+			+
2023	Sill	o-76	3		+				20								50	30	+
2023	Sill	o-67	2		+						+			+				+	+
2023	Sill	o-68	1		+												+	+	+
2023	Sill	o-77	3		+							+		+			+	100	+
2023	Sill	o-89	2		+									+			+	+	+	+
2023	Sill	o-69	3		20							20		+			+	60	+
2023	Sill	o-75	1		+												+	+	+		+	+
2023	Sill	o-24	1														+	+	+
2023	Sill	0-71	3		30						20			+			+	50	+
2023	Sill	o-70	1		+				+					+			+	+	+
2023	Sill	o-55	1		+									+			+	+	+			+
2023	Sill	o-48	3		10												+	90	+
2023	Sill	o-53	2		+									+			+	+	+			+
2023	Sill	o-31	1		+									+			+	+	+
2023	Sill	o-40	1		+												+	+	+		+
2023	Sill	o-52	1		+												+	+	+
2023	Sill	0-79	1		+												+	+	+		+
2023	Sill	o-44	3		+							100					+	+	+
2023	Sill	o-45	2														+	+	+		+
2023	Sill	o-30	1		+												+	+	+
2023	Sill	o-58	1		+												+	+	+		+
2023	Sill	o-65	2		+												+	+	+	+
2023	Sill	o-27	1		+									+			+	+	+
2023	Sill	o-16	1		+												+	+	+		+
2023	Sill	o-50	2		+												+	+	+
2023	Sill	o-21	2		+												+	+	+
2023	Sill	o-54	2		+									+			+	+	+
2023	Sill	o-51	3		+						70						+	30	+
2023	Sill	o-22	2		+						+			+			+	+	+
2023	Sill	o-19	1		+													+	+
2023	Sill	o-38	2		+				+								+	+	+			+
2023	Sill	o-66	1		+												+	+	+
2023	Sill	o-14	2		+												+	+	+
2023	Sill	o-2	1		+												+	+	+		+
2023	Sill	o-12	1		+												+	+	+
2023	Sill	o-34	3		+				20			50		+			+	30	+
2023	Sill	o-8	1															+	+
2023	Sill	o-20	3								100							+	+
2023	Sill	o-10	1		+				+									+	+
2023	Sill	o-9	1		+									+			+	+	+
2023	Sill	o-6	1		+												+	+	+
2023	Sill	o-23	2		+												+	+	+
2023	Sill	o-5	1		+												+	+	+
2023	Sill	o-63	1		+												+	+	+		+
2023	Sill	o-28	1														+	+	+
2023	Sill	o-26	2		+									+			+	+	+			+
2023	Sill	o-7	3		+							90					+	10	+
2023	Sill	o-11	2		+									+			+	+	+
2023	Sill	o-3	1		+									+			+	+	+
2023	Sill	o-1	1			+												+	+
2023	Sill	o-29	3		30												+	70	+
2023	Sill	o-17	1		+												+	+	+	+
2023	Sill	o-25	1		+									+			+	+	+
2023	Sill	o-16	1		+									+			+	+	+
2023	Sill	o-15	3		+				+								+	100	+	+	+
2023	Sill	o-41	2		+									+			+	+	+			+
2023	Sill	o-88	1		+												+	+	+		+
2023	Sill	o-39	1		+									+			+	+	+
2023	Sill	o-64	1													+	+	+	+
2023	Sill	0-32	1		+												+	+	+			+
2023	Sill	o-36	1		+									+			+	+	+
2023	Sill	o-85	1		+												+	+	+			+
2023	Sill	o-82	1		+									+			+	+	+		+
2023	Sill	o-86	2		+												+	+	+		+	+
2023	Sill	o-60	1		+												+	+	+		+
2023	Sill	o-46	1		+												+	+	+
2023	Sill	o-49	1		+												+	+	+		+
2023	Sill	o-56	3		+												+	100	+
2023	Sill	o-61	1		+									+			+	+	+
2023	Sill	o-90	1		+												+	+	+		+
2023	Sill	o-62	1		+												+	+	+
2023	Sill	o-83	1		+												+	+	+		+	+
2023	Sill	o-37	1		+												+	+	+		+
2023	Sill	o-47	1		+												+	+	+
2023	Sill	o-87	1		+												+	+	+		+
2023	Sill	o-43	1		+												+	+	+		+
2023	Sill	o-84	1		+									+			+	+	+		+	+
2023	Sill	o-33	1															+	+
2023	Sill	o-57	3		90												10	+	+
2023	Sill	o-35	1		+												+	+	+		+
2023	Sill	o-42	2		+									+			+	+	+		+
2023	Sill	o-95	3		+				+			70		+			+	30	+
2023	Sill	o-96	3									100					+	+	+
2023	Sill	o-104	1															+	+
2023	Sill	o-99	1		+									+				+	+
2023	Sill	o-97	1		+												+	+	+	+
2023	Sill	o-100	2		+												+	+	+			+
2023	Sill	o-94	2		+												+	+	+		+	+
2023	Sill	o-98	2		+												+	+	+			+
2023	Sill	o-105	2		+												+	+	+			+
2023	Sill	o-91	1		+												+	+	+
2023	Sill	o-93	1																+
2023	Sill	o-102	3		+				40					+			+	60	+
2023	Sill	o-92	2		+												+	+	+
2023	Sill	o-101	2		+									+			+	+	+
2023	Sill	o-103	1														+	+	+		+
2023	Sill	o-106	1		+												+		+		+
2023	Sill	o-109	1		+												+	+	+		+
2023	Sill	o-110	1		+												+	+	+
2023	Sill	o-117	1		+									+			+	+	+	+	+
2023	Sill	o-107	2		+						+			+			+	+	+		+
2023	Sill	0-111	2						+									+	+
2023	Sill	o-115	2		+		+							+			+	+	+
2023	Sill	o-108	2		+									+			+	+	+
2023	Sill	o-119	1		+						+							+	+		+
2023	Sill	o-113	2		+						+						+	+	+
2023	Sill	o-116	2		+									+			+	+	+
2023	Sill	o-112	3						20								+	80	+	+
2023	Sill	o-120	1		+												+	+	+		+
2023	Sill	o-118	1		+												+	+	+			+
2023	Sill	o-114	1											+				+	+

## Sheet: Table S2
Table S2.The frequencies of occurrence, volume proportions of the average food lump (AFL), and individual dominance frequency of stomach content objects in Chionoecetes opilio crabs collected from the Sill station in Blagopoluchiya Bay in 2018, 2020, and 2023. * depicts significantly different proportions from 2018 alues, using two-proportions z-test.
Stomach content objects	Frequency of occurrence, %			Volumetric proportion of AFL , %		Individual dominance frequency, %
	2018	2020	2023	2018	2023	2018	2020	2023
Polychaeta	3.1	8.3	8.3	1.9	9.1	1.9	0	9,5*
Bivalvia	24.7	70,8*	87,5*	0	10,0*	0	0	4.8
Gastropoda	0	0	0.8	0	0	0	0	0
Mysida	5.2	4.2	0.8	1.9	0	1.9	0	0
Caridea	1	4.2	0	1.3	0	1.9	0	0
Brachyura	19.6	29.2	9.2	6.6	4.8	5.7	11.1	0,0*
Unidentified Сrustacea	3.1	8.3	0	0	0	0	0	0
Ophiuroidea	63.9	0,0*	0,0*	49.4	0,0*	49.1	33,3*	0,0*
Nematoda	1	0	0	0	0	0	0	0
Bryozoa	0	4.2	0	0	0	0	0	0
Foraminifera	6.2	41,7*	33,3*	0	0	0	0	0
Fish	0	8,3*	0.8	0	0	0	0	0
Unidentified skins	1	0	6,7*	1.9	22,9*	1.9	0	19,0*
Unidentified items	11.3	8.3	15.8	0	2.4	1.9	0	0
Algae debris	91.8	100	89.2	10.8	2.9	7.5	0,0*	0,0*
Detritus	91.8	95.8	98.3	26.2	48,1*	24.5	55,6*	42,9*
Mineral components	76.3	58,3*	100,0*	0	0	0	0	0
Microplastic	7.2	4.2	8.3	0	0	0	0	0
Fat globules	0.1	0.1	25,8*	0	0	0	0	0
Number of analyzed stomachs	97	34	120	53	21	97	34	120
